# Supplementary material for: Total FLC transcript dynamics from divergent paralogue expression explains flowering diversity in Brassica napus
Source: New Phytol. 2020 Dec 25;229(6):3534–48. doi: 10.1111/nph.17131 (PMC7986421; doi:10.1111/nph.17131)
Supplement: Supplementary file 2 — Table S1 Only minor divergence from the reference sequence is observed in the FLC coding sequence. Please note: Wiley Blackwell are not responsible for the content or functionality of any Supporting Information supplied by the authors. Any queries (other than missing material) should be directed to the New Phytologist Central Office. [file NPH-229-3534-s001.xlsx]

## Sheet: Sheet2
New Phytologist Supporting Information
Total FLC transcript dynamics from divergent paralogue expression explains flowering diversity in B. napus
Alexander Calderwood, Andrew Lloyd, Jo Hepworth, Eleri H. Tudor, D. Marc Jones, Shannon Woodhouse, Lorelei Bilham, Catherine Chinoy, Kevin Williams, Fiona Corke, John H. Doonan, Lars Ostergaard, Judith A. Irwin, Rachel Wells, Richard J. Morris
2020-11-19
Supplemental Table 1: Only minor divergence from the reference sequence is observed in the FLC coding sequence.
The number of SNPs in FLC paralogues identified in the RIPR panel from mRNA data (Havlickova et al., 2017). The apparent true divergence rate is well within the simulated range.														NA=Not available
Havlickova L, He Z, Wang L, Langer S, Harper AL, Kaur H, Broadley MR, Gegas V, Bancroft I. 2018. Validation of an updated Associative Transcriptomics platform for the polyploid crop species Brassica napus by dissection of the genetic architecture of erucic acid and tocopherol isoform variation in seeds. The Plant Journal. 93: 181–192

## Sheet: Sheet1
Short FLC ID	Darmor-bzh ID	Pantranscriptome ID	Num. SNPS in RIPR panel	Max num. SNPs in single accession	pantranscriptome coding sequence length	max divergence as % of length
Bna.FLC.A02	BnaA02g00370D	Cab036125.1	0	0	591	0
Bna.FLC.A03a	BnaA03g02820D	NA	NA	NA	NA	NA
Bna.FLC.A03b	BnaA03g13630D	Cab002472.4	0	0	531	0
Bna.FLC.A10	BnaA10g22080D	Cab007661.1	1	1	621	0.161031
Bna.FLC.C02	BnaC02g00490D	BnaC02g00490D	0	0	591	0
Bna.FLC.C03a	BnaC03g04170D	Bo3g005470.1	12	10	594	1.6835
Bna.FLC.C03b	BnaC03g16530D	Bo3g024250.1	0	0	633	0
Bna.FLC.C09a	BnaC09g46500D	Bo9g173370.1	0	0	972	0
Bna.FLC.C09b	BnaC09g46540D	Bo9g173400.1	5	5	594	0.841751
